# Supplementary material for: Smart Nanofiber Mesh with Locally Sustained Drug Release Enabled Synergistic Combination Therapy for Glioblastoma
Source: Nanomaterials (Basel). 2023 Jan 19;13(3):414. doi: 10.3390/nano13030414 (PMC9919272; doi:10.3390/nano13030414)
Supplement: Supplementary file 1 [file nanomaterials-13-00414-s001.zip]

Archive with 1 entries (1 files):
- nanomaterials-2159169-supplementary.pdf
